# Supplementary material for: Effects of Sequential Combination of Moderate Pressure and Ultrasound on Subsequent Thermal Pasteurization of Liquid Whole Egg
Source: Foods. 2023 Jun 23;12(13):2459. doi: 10.3390/foods12132459 (PMC10340185; doi:10.3390/foods12132459)
Supplement: Supplementary file 1 [file foods-12-02459-s001.zip]

Archive with 1 entries (1 files):
- foods-2147501-supplementary.pdf
